# Supplementary material for: A Transformation and Genome Editing System for Cassava Cultivar SC8
Source: Genes (Basel). 2022 Sep 14;13(9):1650. doi: 10.3390/genes13091650 (PMC9498335; doi:10.3390/genes13091650)
Supplement: Supplementary file 1 [file genes-13-01650-s001.zip]

Archive with 1 entries (1 files):
- genes-1890275-Supplementary File.pdf
